# Supplementary material for: Ge0.57Ti0.43O2: a new high-pressure material with rutile-type crystal structure
Source: Acta Crystallogr E Crystallogr Commun. 2018 Jun 26;74(Pt 7):1010–2. doi: 10.1107/S2056989018008988 (PMC6038645; doi:10.1107/S2056989018008988)
Supplement: Supplementary file 1 [file e-74-01010-sup1.cif]

##############################################################################
#                                                                            #
# This CIF contains the data in a paper accepted for publication in          #
# Acta Crystallographica Section E. It conforms to the requirements of       #
# Notes for Authors for Acta Crystallographica Section E, and has been       #
# peer reviewed under the auspices of the IUCr Commission on Journals.       #
#                                                                            #
# Full details of the Crystallographic Information File format               #
# are given in the paper "The Crystallographic Information File (CIF):       #
# a New Standard Archive File for Crystallography" by S. R. Hall, F. H.      #
# Allen and I. D. Brown [Acta Cryst. (1991), A47, 655-685].                  #
#                                                                            #
# The current version of the core CIF dictionary is obtainable from          #
# ftp://ftp.iucr.org/pub/cif_core.dic.                                       #
#                                                                            #
# Software is freely available for graphical display of the structure(s)     #
# in this CIF. For information consult the CIF software page                 #
# http://www.iucr.org/resources/cif/software.                                #
#                                                                            #
# This file may be used for bona fide research purposes within the           #
# scientific community so long as proper attribution is given to the journal # 
# article from which it was obtained.                                        #
#                                                                            #
##############################################################################
data_global
_audit_creation_method     'APEX2 v2014.11-0'
_journal_date_recd_electronic     2018-06-12
_journal_date_accepted     2018-06-19
_journal_name_full     'Acta Crystallographica, Section E'
_journal_year     2018
_journal_volume     74
_journal_issue      7
_journal_page_first     1010
_journal_page_last     1012
_journal_paper_category     GI
_journal_paper_doi     10.1107/S2056989018008988
_journal_coeditor_code     WM5451
_publ_contact_author_name     'Stoyanov, Emil'
_publ_contact_author_address
;
6325 Huntley Road
Worthington, OH 43085
USA
;
_publ_contact_author_email     emil.stoyanov@sandvik.com
_publ_contact_author_fax     ?
_publ_contact_author_phone     ?
_publ_section_title
;
Ge~0.57~Ti~0.43~O~2~: a new high-pressure material with rutile-type crystal
structure
;
loop_
    _publ_author_name
    _publ_author_footnote
    _publ_author_address
    'Stoyanov, Emil' .
;
Sandvik Hyperion
6325 Huntley Road
Worthington, OH 43085
USA
;
    'Leinenweber, Kurt' .
;
Eyring Materials Center, Arizona State University, Tempe, AZ 85287-1604,
USA
;
    'Groy, Thomas L.' .
;
School of Molecular Sciences
PSD-102 MS-871604
Arizona State University
Tempe, AZ 85287-1604
USA
;
    'Malik, Abds-Sami' .
;
Sandvik Hyperion
6325 Huntley Road
Worthington, OH 43085
USA
;
_publ_section_synopsis
;
Ge~0.57~Ti~0.43~O~2~ adopts the rutile structure type with Ge and Ti sites
disordered on one position.
;
data_I
_database_code_depnum_ccdc_archive 'CCDC 1850471'
_chemical_name_systematic
;
Germanium titanium tetraoxide
;
_chemical_name_common     ?
_chemical_formula_moiety     'Ge1.14 O4 Ti0.86'
_chemical_formula_sum     'Ge1.14 O4 Ti0.86'
_chemical_formula_iupac     'Ge1.14 Ti0.86 O4'
_chemical_formula_weight     187.88
_chemical_melting_point     ?
_space_group_crystal_system     tetragonal
_space_group_name_H-M_alt     'P 42/m n m'
_space_group_name_Hall     '-P 4n 2n'
loop_
    _space_group_symop_operation_xyz
    'x, y, z'
    '-x, -y, z'
    '-y+1/2, x+1/2, z+1/2'
    'y+1/2, -x+1/2, z+1/2'
    '-x+1/2, y+1/2, -z+1/2'
    'x+1/2, -y+1/2, -z+1/2'
    'y, x, -z'
    '-y, -x, -z'
    '-x, -y, -z'
    'x, y, -z'
    'y-1/2, -x-1/2, -z-1/2'
    '-y-1/2, x-1/2, -z-1/2'
    'x-1/2, -y-1/2, z-1/2'
    '-x-1/2, y-1/2, z-1/2'
    '-y, -x, z'
    'y, x, z'
_cell_length_a     4.493(2)
_cell_length_b     4.493(2)
_cell_length_c     2.9121(13)
_cell_angle_alpha     90
_cell_angle_beta     90
_cell_angle_gamma     90
_cell_volume     58.79(6)
_cell_formula_units_Z     1
_cell_measurement_reflns_used     538
_cell_measurement_theta_min     4.5393
_cell_measurement_theta_max     33.2842
_cell_measurement_temperature     298.00(10)
_exptl_crystal_description     tabular
_exptl_crystal_colour     'clear colourless'
_exptl_crystal_size_max     0.083
_exptl_crystal_size_mid     0.075
_exptl_crystal_size_min     0.066
_exptl_crystal_density_diffrn     5.307
_exptl_crystal_density_meas     ?
_exptl_crystal_density_method     'not measured'
_exptl_crystal_F_000     87
_exptl_absorpt_coefficient_mu     17.228
_exptl_absorpt_correction_type     multi-scan
_exptl_absorpt_process_details
;
(<i>SADABS</i>; Bruker, 2014)
;
_exptl_absorpt_correction_T_min     0.31
_exptl_absorpt_correction_T_max     0.40
_exptl_special_details
;
;
_diffrn_ambient_temperature     298.00(10)
_diffrn_radiation_type     MoK\a
_diffrn_radiation_wavelength     0.71073
_diffrn_radiation_monochromator     graphite
_diffrn_measurement_device_type     'Bruker SMART APEX'
_diffrn_measurement_method     '\w and \f scans'
_diffrn_detector_area_resol_mean     8.3330
_diffrn_reflns_number     722
_diffrn_reflns_av_R_equivalents     0.0215
_diffrn_reflns_theta_min     6.42
_diffrn_reflns_theta_max     33.26
_diffrn_reflns_theta_full     33.26
_diffrn_measured_fraction_theta_max     1.000
_diffrn_measured_fraction_theta_full     1.000
_diffrn_reflns_limit_h_min     -6
_diffrn_reflns_limit_h_max     6
_diffrn_reflns_limit_k_min     -6
_diffrn_reflns_limit_k_max     6
_diffrn_reflns_limit_l_min     -4
_diffrn_reflns_limit_l_max     4
_refine_special_details
;
;
_reflns_number_total     77
_reflns_number_gt     76
_reflns_threshold_expression     'I > 2\s(I)'
_refine_ls_structure_factor_coef     Fsqd
_refine_ls_matrix_type     full
_refine_ls_R_factor_all     0.0181
_refine_ls_R_factor_gt     0.0178
_refine_ls_wR_factor_gt     0.0495
_refine_ls_wR_factor_ref     0.0496
_refine_ls_goodness_of_fit_ref     1.204
_refine_ls_restrained_S_all     1.204
_refine_ls_number_reflns     77
_refine_ls_number_parameters     10
_refine_ls_number_restraints     0
_refine_ls_number_constraints     ?
_refine_ls_hydrogen_treatment     undef
_refine_ls_weighting_scheme     calc
_refine_ls_weighting_details
              'w=1/[\s^2^(Fo^2^)+(0.0347P)^2^+0.0217P] where P=(Fo^2^+2Fc^2^)/3'
_atom_sites_solution_hydrogens     ?
_atom_sites_solution_primary     iterative
_atom_sites_solution_secondary     notdet
_refine_ls_shift/su_max     0.000
_refine_ls_shift/su_mean     0.000
_refine_diff_density_max     0.604
_refine_diff_density_min     -0.927
_refine_ls_extinction_method
;
SHELXL2014 (Sheldrick, 2015<i>b</i>)
;
_refine_ls_extinction_coef     0.58(7)
loop_
    _atom_type_symbol
    _atom_type_description
    _atom_type_scat_dispersion_real
    _atom_type_scat_dispersion_imag
    _atom_type_scat_source
    O O 0.0106 0.0060 'International Tables Vol C Tables 4.2.6.8 and 6.1.1.4'
    Ti Ti 0.2776 0.4457 'International Tables Vol C Tables 4.2.6.8 and 6.1.1.4'
    Ge Ge 0.1547 1.8001 'International Tables Vol C Tables 4.2.6.8 and 6.1.1.4'
_computing_data_collection
;
APEX2 (Bruker, 2014)
;
_computing_cell_refinement
;
SAINT  (Bruker, 2014)
;
_computing_data_reduction
;
SAINT  (Bruker, 2014)
;
_computing_structure_solution
;
SHELXT (Sheldrick, 2015<i>a</i>)
;
_computing_structure_refinement
;
SHELXL2014 (Sheldrick, 2015<i>b</i>)
;
_computing_molecular_graphics
;
CrystalMaker (Palmer, 2015)
;
_computing_publication_material
;
publCIF (Westrip, 2010)
;
loop_
    _atom_site_type_symbol
    _atom_site_label
    _atom_site_fract_x
    _atom_site_fract_y
    _atom_site_fract_z
    _atom_site_U_iso_or_equiv
    _atom_site_adp_type
    _atom_site_calc_flag
    _atom_site_occupancy
    _atom_site_disorder_assembly
    _atom_site_disorder_group
    Ge Ge1 0 0 0 0.0049(3) Uani d 0.57(3) . .
    Ti Ti1 0 0 0 0.0049(3) Uani d 0.43(3) . .
    O O1 0.3059(3) 0.3059(3) 0 0.0077(6) Uani d 1.0 . .
loop_
    _atom_site_aniso_label
    _atom_site_aniso_U_11
    _atom_site_aniso_U_22
    _atom_site_aniso_U_33
    _atom_site_aniso_U_12
    _atom_site_aniso_U_13
    _atom_site_aniso_U_23
    Ge1 0.0059(4) 0.0059(4) 0.0029(4) -0.00019(9) 0 0
    Ti1 0.0059(4) 0.0059(4) 0.0029(4) -0.00019(9) 0 0
    O1 0.0084(7) 0.0084(7) 0.0065(8) -0.0014(5) 0 0
_geom_special_details
;
All esds (except the esd in the dihedral angle between two l.s. planes)
are estimated using the full covariance matrix.  The cell esds are taken
into account individually in the estimation of esds in distances, angles
and torsion angles; correlations between esds in cell parameters are only
used when they are defined by crystal symmetry.  An approximate (isotropic)
treatment of cell esds is used for estimating esds involving l.s. planes.
;
loop_
    _geom_bond_atom_site_label_1
    _geom_bond_atom_site_label_2
    _geom_bond_site_symmetry_2
    _geom_bond_distance
    _geom_bond_publ_flag
    Ge1 O1 11_566 1.9080(12) y
    Ge1 O1 11_565 1.9080(12) ?
    Ge1 O1 3_545 1.9080(12) ?
    Ge1 O1 3_544 1.9080(12) ?
    Ge1 O1 9 1.9440(19) ?
    Ge1 O1 . 1.9441(19) y
    Ge1 Ti1 1_556 2.9121(13) y
    Ge1 Ti1 1_554 2.9121(13) ?
    Ge1 Ge1 1_556 2.9121(13) ?
    Ge1 Ge1 1_554 2.9121(13) ?
    O1 Ti1 3 1.9080(12) ?
    O1 Ge1 3 1.9080(12) ?
    O1 Ti1 3_554 1.9080(12) ?
    O1 Ge1 3_554 1.9080(12) ?
loop_
    _geom_angle_atom_site_label_1
    _geom_angle_atom_site_label_2
    _geom_angle_atom_site_label_3
    _geom_angle_site_symmetry_1
    _geom_angle_site_symmetry_3
    _geom_angle
    _geom_angle_publ_flag
    O1 Ge1 O1 11_566 11_565 99.48(8) y
    O1 Ge1 O1 11_566 3_545 80.52(8) y
    O1 Ge1 O1 11_565 3_545 180.0 ?
    O1 Ge1 O1 11_566 3_544 180.0 ?
    O1 Ge1 O1 11_565 3_544 80.52(8) ?
    O1 Ge1 O1 3_545 3_544 99.48(8) ?
    O1 Ge1 O1 11_566 9 90.0 ?
    O1 Ge1 O1 11_565 9 90.0 ?
    O1 Ge1 O1 3_545 9 90.0 ?
    O1 Ge1 O1 3_544 9 90.0 ?
    O1 Ge1 O1 11_566 . 90.0 ?
    O1 Ge1 O1 11_565 . 90.0 ?
    O1 Ge1 O1 3_545 . 90.0 ?
    O1 Ge1 O1 3_544 . 90.0 ?
    O1 Ge1 O1 9 . 180.0 y
    O1 Ge1 Ti1 11_566 1_556 40.26(4) ?
    O1 Ge1 Ti1 11_565 1_556 139.74(4) ?
    O1 Ge1 Ti1 3_545 1_556 40.26(4) ?
    O1 Ge1 Ti1 3_544 1_556 139.74(4) ?
    O1 Ge1 Ti1 9 1_556 90.0 ?
    O1 Ge1 Ti1 . 1_556 90.0 ?
    O1 Ge1 Ti1 11_566 1_554 139.74(4) ?
    O1 Ge1 Ti1 11_565 1_554 40.26(4) ?
    O1 Ge1 Ti1 3_545 1_554 139.74(4) ?
    O1 Ge1 Ti1 3_544 1_554 40.26(4) ?
    O1 Ge1 Ti1 9 1_554 90.0 ?
    O1 Ge1 Ti1 . 1_554 90.0 ?
    Ti1 Ge1 Ti1 1_556 1_554 180.0 y
    O1 Ge1 Ge1 11_566 1_556 40.26(4) ?
    O1 Ge1 Ge1 11_565 1_556 139.74(4) ?
    O1 Ge1 Ge1 3_545 1_556 40.26(4) ?
    O1 Ge1 Ge1 3_544 1_556 139.74(4) ?
    O1 Ge1 Ge1 9 1_556 90.0 ?
    O1 Ge1 Ge1 . 1_556 90.0 ?
    Ti1 Ge1 Ge1 1_556 1_556 0 ?
    Ti1 Ge1 Ge1 1_554 1_556 180.0 ?
    O1 Ge1 Ge1 11_566 1_554 139.74(4) ?
    O1 Ge1 Ge1 11_565 1_554 40.26(4) ?
    O1 Ge1 Ge1 3_545 1_554 139.74(4) ?
    O1 Ge1 Ge1 3_544 1_554 40.26(4) ?
    O1 Ge1 Ge1 9 1_554 90.0 ?
    O1 Ge1 Ge1 . 1_554 90.0 ?
    Ti1 Ge1 Ge1 1_556 1_554 180.0 ?
    Ti1 Ge1 Ge1 1_554 1_554 0 ?
    Ge1 Ge1 Ge1 1_556 1_554 180.0 ?
    Ti1 O1 Ge1 3 3 0 ?
    Ti1 O1 Ti1 3 3_554 99.48(8) y
    Ge1 O1 Ti1 3 3_554 99.48(8) ?
    Ti1 O1 Ge1 3 3_554 99.5 ?
    Ge1 O1 Ge1 3 3_554 99.48(8) ?
    Ti1 O1 Ge1 3_554 3_554 0 ?
    Ti1 O1 Ge1 3 . 130.3 ?
    Ge1 O1 Ge1 3 . 130.26(4) y
    Ti1 O1 Ge1 3_554 . 130.3 ?
    Ge1 O1 Ge1 3_554 . 130.26(4) ?
_shelx_hkl_file
;
   1   0   0   -0.23    0.08
   1   0   0   -0.13    0.08
   0   1   0    0.15    0.09
   0  -1   0   -0.21    0.08
   1  -1   0  719.26   16.72
  -1  -1   0  685.54   16.72
  -1   1   0  692.97   16.64
   1   1   0  660.97   16.58
   1  -1   0  672.15   16.74
   1   1   0  727.06   16.70
   1  -2   0   75.28    2.36
   2   1   0   77.99    2.19
   2   1   0   78.30    2.30
  -1   2   0   79.48    2.15
   1  -2   0   77.32    2.28
  -2  -1   0   79.11    2.29
   0   2   0  275.33    6.87
   0  -2   0  268.00    7.05
   0   2   0  282.88    6.84
   2   0   0  283.11    6.93
   2   0   0  269.45    6.95
   2   0   0  281.59    6.98
  -1  -2   0   75.99    2.32
  -2   1   0   76.13    2.22
   2  -1   0   72.78    2.28
   2  -1   0   78.43    2.28
   1   2   0   77.45    2.09
  -2  -2   0  747.27   18.55
  -2   2   0  748.66   18.34
   2  -2   0  778.51   18.58
   2   2   0  774.94   18.50
   2   2   0  735.25   18.22
   2  -2   0  756.59   18.60
   2  -3   0    5.92    0.59
  -3  -2   0    6.76    0.56
   3   2   0    5.79    0.54
  -2   3   0    6.49    0.43
   3   2   0    6.15    0.43
  -1   3   0  384.94    9.48
   1  -3   0  376.88    9.86
   3   1   0  385.67    9.61
  -3  -1   0  393.09    9.67
   3   1   0  364.64    9.72
  -1   3   0  388.30    9.63
   3   0   0   -0.13    0.13
   0   3   0   -0.27    0.10
   0  -3   0   -0.34    0.10
   0   3   0   -0.28    0.08
   3   0   0   -0.30    0.08
   3   0   0   -0.35    0.08
  -1  -3   0  384.44    9.78
   3  -1   0  377.61    9.68
   3  -1   0  375.80    9.57
   1   3   0  367.37    9.33
   1   3   0  392.10    9.56
  -3   1   0  367.36    9.55
  -2  -3   0    5.92    0.58
   2   3   0    6.23    0.54
  -3   2   0    6.35    0.50
   3  -2   0    5.33    0.55
   3  -2   0    6.07    0.55
   3  -3   0  509.98   12.95
  -3  -3   0  501.34   12.86
   3  -3   0  492.92   12.91
   3   3   0  501.77   12.87
  -4  -3   0    7.18    0.87
   4   3   0    5.21    0.77
  -3   4   0    6.19    0.85
   3  -4   0    7.54    0.99
   2  -4   0  285.40    7.97
  -2   4   0  286.23    7.67
   4   2   0  285.46    7.79
  -4  -2   0  280.02    7.63
  -1   4   0   36.47    1.46
  -1   4   0   37.41    1.37
   4   1   0   36.97    1.49
  -4  -1   0   37.07    1.51
   4   1   0   31.22    1.53
   1  -4   0   37.51    1.74
   4   0   0  401.42   10.38
   4   0   0  392.95   10.13
   4   0   0  392.66   10.34
   0   4   0  397.15   10.14
   0   4   0  413.58   10.11
   4  -1   0   37.59    1.67
   1   4   0   36.41    1.55
   4  -1   0   40.73    1.57
  -4   1   0   40.24    1.63
  -1  -4   0   37.20    1.76
   4  -2   0  285.28    7.89
  -2  -4   0  283.06    7.93
   2   4   0  285.71    7.69
   4  -2   0  283.98    7.70
   3   4   0    7.64    0.93
   4  -3   0    6.42    0.88
  -3  -4   0    6.80    0.88
   4  -3   0    6.96    0.93
  -4  -4   0  189.06    5.78
   4  -4   0  186.52    5.86
  -4   4   0  187.28    5.88
   4   4   0  187.19    5.81
  -4   5   0    0.17    0.21
   4  -5   0    0.25    0.25
   5   4   0    0.50    0.36
   5   3   0   92.70    3.49
   3  -5   0   88.80    3.55
  -3   5   0   93.41    3.41
   2  -5   0    0.06    0.21
   5   2   0    0.23    0.25
  -2   5   0    0.09    0.11
   5   1   0  294.66    7.85
   5   1   0  280.93    8.03
   1  -5   0  285.20    8.34
   0  -5   0    0.08    0.22
   0   5   0    0.15    0.17
   5   0   0    0.00    0.13
  -5   0   0   -0.06    0.17
   5  -1   0  279.29    7.91
   1   5   0  275.60    7.61
  -1  -5   0  281.64    8.08
  -2  -5   0    0.10    0.28
   2   5   0    0.46    0.26
   5  -2   0    0.20    0.25
  -3  -5   0   97.06    3.68
   5  -3   0   97.78    3.70
   3   5   0   91.47    3.48
   4   5   0    0.82    0.39
  -4  -5   0    0.50    0.33
  -5   4   0    0.98    0.41
   6   3   0    2.10    0.56
   3  -6   0    3.21    0.75
   6   2   0  111.19    4.17
   2  -6   0  114.24    4.44
  -6  -1   0   12.36    1.15
   1  -6   0    9.51    1.31
   6   0   0  224.52    6.80
   0  -6   0  227.92    7.24
   6  -1   0    9.16    1.18
  -1  -6   0    9.79    1.34
   2   6   0  107.34    3.85
  -2  -6   0  107.88    4.20
   6  -2   0  104.27    4.06
  -6   3   0    2.30    0.70
   3   6   0    2.05    0.59
  -3  -6   0    1.49    0.54
   0   0  -1   -0.73    0.16
   0   0  -1   -0.34    0.16
   0   0   1   -0.83    0.17
   0   1  -1  516.69   12.69
   0  -1  -1  536.89   12.54
   1   0  -1  534.93   12.49
  -1   0  -1  500.75   12.78
   1   0  -1  516.93   12.70
   0  -1  -1  536.20   12.65
   0  -1   1  507.63   12.64
   0  -1   1  516.47   12.58
   1   0   1  505.50   12.81
   0   1   1  498.43   12.73
  -1   0   1  522.21   12.59
  -1   1  -1  175.38    4.94
   1   1  -1  181.16    4.75
   1   1  -1  173.28    4.82
  -1  -1  -1  180.88    4.61
  -1  -1  -1  180.68    4.78
   1  -1   1  187.78    4.60
   1  -1   1  185.86    4.85
  -1  -1   1  192.48    4.59
   1   1   1  182.70    4.98
  -1   1   1  185.41    4.83
   1  -2  -1  658.97   17.15
   2   1  -1  692.08   17.12
  -2  -1  -1  711.38   16.65
  -1   2  -1  709.50   17.12
   2   1  -1  727.62   16.95
   1  -2   1  686.79   16.93
   2   1   1  699.42   17.19
  -2  -1   1  701.22   16.70
   2   1   1  685.58   17.09
   1  -2   1  680.38   16.95
  -1   2   1  681.73   17.07
  -2   0  -1   -0.38    0.12
   2   0  -1   -0.07    0.16
   0   2  -1   -0.23    0.13
   0  -2  -1   -0.32    0.11
   2   0  -1   -0.43    0.05
  -2   0   1   -0.31    0.09
   0   2   1   -0.35    0.07
   0  -2   1   -0.29    0.12
   2   0   1   -0.43    0.10
   0  -2   1    0.19    0.13
   0   2   1   -0.25    0.12
  -2   1  -1  647.59   16.62
   1   2  -1  683.40   16.47
   2  -1  -1  700.36   16.02
   2  -1  -1  665.87   16.61
  -1  -2  -1  694.40   16.38
  -2   1   1  657.73   16.44
   1   2   1  692.91   16.39
  -1  -2   1  651.24   16.61
   2  -1   1  677.41   16.57
   2  -1   1  661.52   16.08
   1   2   1  641.84   16.57
  -2   2  -1   12.80    0.86
   2  -2  -1   14.04    0.91
  -2  -2  -1   14.42    0.70
   2   2  -1   12.18    0.76
  -2  -2   1   15.61    0.95
   2  -2   1   15.58    0.86
   2   2   1   13.90    0.85
   2  -2   1   13.17    0.70
   2   2   1   15.24    0.85
  -2   2   1   15.11    0.84
  -2   3  -1  239.90    6.51
   2  -3  -1  238.33    6.70
  -3  -2  -1  233.29    6.31
   3   2  -1  232.43    6.42
   2  -3   1  233.85    6.41
   3   2   1  237.66    6.55
   2  -3   1  233.93    6.42
  -3  -2   1  241.51    6.70
  -2   3   1  236.28    6.51
   3   2   1  242.86    6.54
  -3  -1  -1   14.29    0.90
  -1   3  -1   11.81    0.80
   1  -3  -1   13.93    0.92
   3   1  -1   15.23    0.92
   3   1  -1   13.92    0.77
   1  -3   1   15.42    0.87
   1  -3   1   13.81    0.73
  -3  -1   1   15.44    0.68
  -1   3   1   13.75    0.86
  -3   0  -1  745.56   18.48
   3   0  -1  752.55   18.08
   0  -3  -1  776.14   18.45
   3   0  -1  709.93   18.45
   0   3  -1  732.87   18.32
  -3   0   1  738.85   18.20
   0  -3   1  763.38   17.89
   3   0   1  755.15   18.49
   0  -3   1  711.41   18.45
   0   3   1  754.30   17.98
   0   3   1  725.98   18.34
   1   3  -1   15.13    0.86
  -1  -3  -1   13.44    0.82
   3  -1  -1   14.94    0.79
   3  -1  -1   15.50    0.95
  -3   1  -1   11.78    0.87
   1   3   1   13.83    0.75
   1   3   1   14.73    0.87
  -3   1   1   13.07    0.82
  -1  -3   1   13.52    0.92
   3  -1   1   13.94    0.92
   2   3  -1  232.74    6.41
  -2  -3  -1  235.13    6.33
  -3   2  -1  237.07    6.59
   3  -2  -1  241.04    6.73
   2   3   1  232.37    6.36
  -3   2   1  235.56    6.48
   3  -2   1  229.64    6.54
  -2  -3   1  233.05    6.63
   2   3   1  232.89    6.46
  -3  -3  -1    1.66    0.35
   3  -3  -1    2.03    0.51
   3   3  -1    1.53    0.39
  -3   3  -1    1.87    0.43
  -3   3   1    1.21    0.35
  -3  -3   1    1.23    0.39
   3   3   1    0.86    0.27
   3   3   1    1.00    0.35
   3  -3   1    1.33    0.38
   3  -4  -1  250.58    7.33
   4   3  -1  240.77    7.02
   4   3   1  253.40    7.20
  -3   4   1  244.58    7.11
  -4  -3   1  245.72    7.26
   3  -4   1  239.13    7.04
   4   2  -1   13.12    0.93
   2  -4  -1   12.28    1.03
  -2   4  -1   12.40    0.92
   2  -4   1   11.81    0.85
   2  -4   1   14.94    1.01
   4   2   1   12.08    0.88
  -4  -2   1   14.09    1.06
  -2   4   1   11.79    0.94
   4   2   1   14.67    1.06
  -1   4  -1  306.45    8.42
   1  -4  -1  320.80    8.75
   4   1  -1  321.84    8.62
   4   1  -1  324.41    8.38
  -4  -1  -1  314.09    8.65
   4   1   1  323.88    8.62
   1  -4   1  302.28    8.58
  -1   4   1  311.87    8.49
  -4   0  -1    0.19    0.21
   0   4  -1    0.92    0.31
   4   0  -1    0.07    0.10
   0  -4  -1   -0.05    0.16
   4   0  -1    0.05    0.17
  -4   0   1   -0.05    0.13
   0   4   1    0.03    0.11
   0  -4   1    0.20    0.22
   4   0   1    0.16    0.20
   4  -1  -1  309.02    8.47
   1   4  -1  311.63    8.35
  -1  -4  -1  302.83    8.41
  -4   1  -1  313.58    8.58
   1   4   1  308.47    8.11
  -4   1   1  316.56    8.39
   1   4   1  306.51    8.34
   4  -1   1  304.43    8.54
  -1  -4   1  314.57    8.65
  -4   2  -1   10.88    0.93
  -2  -4  -1   11.13    0.90
   2   4  -1   12.53    0.93
   4  -2  -1   12.88    1.00
  -2  -4   1   11.64    1.01
   4  -2   1   12.92    1.02
   2   4   1   12.74    0.89
  -4   2   1   11.77    0.93
   3   4  -1  249.83    7.17
  -4   3  -1  251.19    7.17
   4  -3  -1  256.74    7.50
  -3  -4  -1  251.80    7.06
   4  -3   1  249.31    7.30
  -3  -4   1  249.77    7.40
  -4   3   1  246.28    7.28
   3   4   1  244.81    7.12
   4   4  -1   15.70    1.19
   4  -4  -1   15.23    1.29
  -4   4   1   15.35    1.19
   4   4   1   13.20    1.17
  -4  -4   1   17.20    1.33
   4  -4   1   14.23    1.19
   4  -5  -1  119.02    4.55
   5   4  -1  114.61    4.28
  -4   5  -1  117.97    4.27
  -5  -4   1  113.35    4.36
   5   4   1  116.86    4.41
  -4   5   1  114.97    4.39
   5   3  -1    0.40    0.27
   3  -5  -1    0.42    0.27
  -5  -3   1    0.36    0.27
  -3   5   1    0.24    0.23
   5   3   1    0.37    0.34
   2  -5  -1  315.64    8.97
   5   2  -1  310.15    8.55
  -5  -2  -1  302.85    8.82
   2  -5   1  301.47    8.74
  -2   5   1  297.03    8.60
  -5  -2   1  296.01    8.70
  -1   5  -1    0.84    0.34
   5   1  -1    0.69    0.29
  -5  -1  -1    0.68    0.37
   1  -5  -1    0.62    0.36
   5   1   1    0.64    0.31
  -5  -1   1    0.93    0.39
  -1   5   1    0.45    0.23
   1  -5   1    0.66    0.33
  -5   0  -1  106.08    3.87
   5   0  -1  113.68    3.79
   0  -5  -1  112.67    3.94
   0   5  -1  107.13    3.64
  -5   0   1  103.66    3.56
   5   0   1  108.75    3.87
   0  -5   1  109.70    3.95
  -5   1  -1    0.83    0.40
   1   5  -1    1.02    0.38
  -1  -5  -1    0.86    0.39
   5  -1  -1    1.15    0.39
  -5   1   1    0.66    0.31
  -1  -5   1    0.49    0.37
   5  -1   1    0.39    0.29
   2   5  -1  290.98    8.28
  -2  -5  -1  293.08    8.37
   5  -2  -1  297.23    8.45
  -5   2  -1  290.94    8.39
  -5   2   1  283.72    8.31
   5  -2   1  294.54    8.57
   2   5   1  296.50    8.13
  -2  -5   1  284.53    8.60
   5  -3  -1    0.55    0.33
   3   5  -1    0.06    0.24
  -3  -5  -1    0.31    0.28
   3   5   1    0.15    0.24
   5  -3   1    0.25    0.22
  -5   3   1    0.27    0.26
  -3  -5   1    1.72    0.58
   5  -4  -1  116.68    4.36
   4   5  -1  113.90    4.26
   4   5   1  109.83    4.24
  -4  -5   1  113.17    4.42
   5  -4   1  118.32    4.42
  -5   4   1  110.86    4.28
   6   3  -1  149.73    6.59
  -3   6   1  146.30    5.21
  -6  -2  -1    5.15    0.98
   6   2  -1    5.01    0.86
   2  -6  -1    4.29    0.91
   2  -6   1    3.43    0.74
  -6  -1  -1  132.40    4.90
   6   1   1  134.26    4.70
   1  -6   1  138.83    5.01
  -6   0  -1    0.17    0.27
   0  -6  -1    0.08    0.27
   0   6  -1    0.21    0.23
   0  -6   1    0.32    0.29
   6   0   1    0.42    0.31
  -1  -6  -1  130.25    4.86
  -6   1  -1  129.49    4.78
   1   6  -1  130.64    4.52
  -1  -6   1  137.03    4.97
   6  -1   1  137.85    4.91
  -6   1   1  135.04    4.58
  -2  -6  -1    4.46    0.84
   2   6  -1    3.24    0.68
  -6   2   1    3.54    0.72
  -2  -6   1    3.63    0.84
   6  -2   1    3.00    0.71
   0   0  -2 1000.00   23.24
   0   0  -2  947.08   23.36
   0   0   2  927.86   23.54
   0  -1  -2    0.21    0.15
   1   0  -2    0.05    0.12
   0   1  -2   -0.16    0.13
  -1   0  -2   -0.09    0.14
  -1   0  -2   -0.07    0.07
   0  -1  -2   -0.06    0.11
   1   0  -2   -0.07    0.14
   1   0   2   -0.24    0.14
   0   1   2   -0.06    0.17
  -1   0   2   -0.02    0.14
   0  -1   2   -0.25    0.10
   0  -1   2   -0.06    0.11
   1  -1  -2  540.30   13.44
   1   1  -2  538.59   13.39
   1   1  -2  516.84   13.41
  -1   1  -2  533.44   13.65
  -1  -1  -2  544.30   13.50
   1  -1  -2  529.47   13.01
  -1  -1  -2  549.22   13.07
  -1   1   2  536.54   13.54
   1   1   2  517.24   13.71
   1  -1   2  527.97   13.58
   1  -1   2  547.48   13.11
  -1  -1   2  522.71   13.30
   2   1  -2   21.68    1.17
   1  -2  -2   19.63    1.13
  -2  -1  -2   21.66    1.18
   2   1  -2   20.01    0.98
  -1   2  -2   17.08    1.11
   1  -2   2   19.67    1.05
   2   1   2   20.02    1.24
  -2  -1   2   19.93    0.93
   1  -2   2   20.05    0.95
  -1   2   2   20.04    1.16
   0  -2  -2  246.04    6.58
   2   0  -2  241.62    6.29
  -2   0  -2  240.48    6.81
   2   0  -2  237.26    6.73
   0   2  -2  237.65    6.74
   0  -2  -2  250.31    6.37
   2   0   2  243.17    6.94
   0  -2   2  247.86    6.64
  -2   0   2  253.81    6.56
   0   2   2  236.19    6.78
   0  -2   2  251.82    6.44
   1   2  -2   21.18    1.11
  -1  -2  -2   20.03    1.02
   2  -1  -2   18.59    1.11
  -1  -2  -2   20.25    0.94
  -2   1  -2   19.64    1.21
  -2   1   2   17.69    1.05
  -1  -2   2   19.61    1.14
   1   2   2   22.45    1.28
   2  -1   2   21.37    1.23
   2   2  -2  506.04   12.97
  -2  -2  -2  511.98   13.05
  -2   2  -2  528.13   13.34
   2  -2  -2  524.41   13.28
  -2  -2   2  472.40   13.23
   2  -2   2  504.08   13.13
  -2   2   2  503.46   13.15
   2   2   2  523.74   13.42
   3   2  -2    2.13    0.44
  -3  -2  -2    3.33    0.60
  -2   3  -2    4.71    0.78
   2  -3  -2    3.06    0.63
   2  -3   2    3.95    0.62
  -2   3   2    2.72    0.55
  -3  -2   2    1.59    0.46
   3   2   2    2.66    0.55
   1  -3  -2  279.07    7.72
  -3  -1  -2  276.45    7.80
   3   1  -2  272.32    7.79
   3   1  -2  279.66    7.40
  -1   3  -2  286.82    7.87
   1  -3   2  271.24    7.93
  -1   3   2  276.73    7.79
   3   1   2  279.38    7.96
   1  -3   2  283.35    7.54
   0  -3  -2    0.16    0.17
   3   0  -2    0.03    0.18
   0   3  -2    0.01    0.20
  -3   0  -2    0.00    0.18
   3   0   2   -0.04    0.20
   0  -3   2    0.02    0.17
  -3   0   2    0.06    0.14
   0   3   2   -0.16    0.10
  -1  -3  -2  276.90    7.37
   3  -1  -2  254.88    7.63
   1   3  -2  272.45    7.59
  -3   1  -2  275.60    7.80
  -1  -3  -2  271.36    7.26
  -1  -3   2  283.62    7.74
   1   3   2  270.49    7.77
  -3   1   2  280.71    7.54
   3  -1   2  279.41    7.80
  -3   2  -2    2.27    0.56
   2   3  -2    3.61    0.62
  -2  -3  -2    3.55    0.56
   3  -2  -2    1.69    0.48
   2   3   2    3.45    0.68
  -2  -3   2    2.62    0.57
  -3   2   2    2.89    0.61
   3  -2   2    3.88    0.68
  -3  -3  -2  353.68    9.61
  -3   3  -2  350.63    9.83
   3  -3  -2  341.60    9.92
   3   3  -2  354.13    9.61
   3  -3   2  352.19    9.76
  -3   3   2  353.90    9.82
   3   3   2  357.20    9.80
  -3  -3   2  355.00   10.03
  -4  -3  -2    4.16    0.75
   4   3  -2    4.30    0.71
  -3   4  -2    3.30    0.72
   3  -4  -2    4.37    0.86
  -4  -3   2    3.17    0.72
   3  -4   2    5.45    0.83
  -3   4   2    3.40    0.67
   4   3   2    4.28    0.74
  -4  -2  -2  207.88    6.33
  -2   4  -2  211.58    6.36
   2  -4  -2  194.51    6.31
   4   2  -2  205.40    6.00
  -4  -2   2  203.87    6.46
   4   2   2  199.66    6.30
  -2   4   2  203.88    6.32
   4   1  -2   19.46    1.39
   1  -4  -2   22.12    1.38
  -4  -1  -2   19.50    1.38
  -1   4  -2   22.18    1.45
  -1   4   2   22.62    1.43
   4   1   2   20.27    1.42
   1  -4   2   24.80    1.38
   0   4  -2  284.93    8.14
  -4   0  -2  299.75    8.41
   4   0  -2  290.23    8.26
   0  -4  -2  284.48    8.07
   0  -4   2  288.85    8.20
   0   4   2  285.58    8.19
  -4   0   2  275.37    7.92
   4   0   2  288.29    8.33
   4  -1  -2   18.76    1.38
  -4   1  -2   20.33    1.43
  -1  -4  -2   23.56    1.32
   1   4  -2   22.09    1.39
   4  -1   2   22.23    1.50
   1   4   2   22.74    1.45
  -4   1   2   22.42    1.34
  -1  -4   2   22.41    1.45
  -4   2  -2  206.72    6.42
   4  -2  -2  203.89    6.38
   2   4  -2  203.86    6.21
   4  -2   2  205.05    6.43
   2   4   2  207.23    6.34
  -2  -4   2  202.48    6.44
  -4   2   2  198.05    6.23
   4  -3  -2    5.31    0.92
   3   4  -2    5.09    0.83
  -4   3  -2    4.62    0.82
  -3  -4  -2    5.05    0.80
  -3  -4   2    5.22    0.97
   4  -3   2    4.70    0.85
  -4   3   2    5.15    0.88
   4   4  -2  132.43    4.81
  -4  -4  -2  143.85    4.92
   4  -4  -2  140.63    5.11
  -4   4  -2  143.58    4.95
   4  -4   2  140.37    4.96
  -4   4   2  146.30    5.14
  -4  -4   2  137.07    5.21
   3  -5  -2   67.19    3.23
  -5  -3  -2   67.87    3.17
   5   3  -2   66.60    2.93
  -3   5   2   72.35    3.25
  -5  -3   2   71.17    3.33
  -5  -2  -2   -0.04    0.27
  -2   5  -2    0.12    0.27
   2  -5  -2    0.43    0.37
  -2   5   2   -0.08    0.18
   5   2   2    0.43    0.21
  -5  -2   2    0.22    0.36
  -5  -1  -2  213.98    6.85
   1  -5  -2  205.47    6.61
   5   1  -2  208.87    6.76
  -1   5  -2  214.86    6.63
   5   1   2  206.82    6.72
   1  -5   2  214.28    6.60
  -1   5   2  225.98    6.81
   0  -5  -2    0.09    0.24
   0   5  -2    0.32    0.28
  -5   0  -2    0.04    0.30
   5   0  -2    0.12    0.23
   0  -5   2    0.10    0.24
   0   5   2    0.32    0.20
   5   0   2    0.06    0.21
  -1  -5  -2  210.03    6.50
   5  -1  -2  207.96    6.77
  -5   1  -2  215.69    6.83
   1   5  -2  210.47    6.64
  -1  -5   2  212.64    6.86
   5  -1   2  216.94    6.95
  -5   1   2  211.76    6.50
   1   5   2  223.16    6.77
  -5   2  -2    0.11    0.29
   2   5  -2    0.06    0.31
   5  -2  -2    0.65    0.37
  -5   2   2    0.42    0.31
  -2  -5   2    0.24    0.28
   5  -2   2    0.05    0.28
   3   5  -2   65.42    3.07
  -5   3  -2   67.12    3.08
   5  -3  -2   73.99    3.29
  -5   3   2   76.27    3.33
  -3  -5   2   71.35    3.33
   5  -3   2   66.53    3.23
  -1   6  -2    7.55    1.11
  -6  -1   2    8.83    1.30
   6   1   2    8.71    1.20
  -1   6   2    7.51    1.04
   6   0  -2  185.00    6.14
   0   6  -2  172.76    5.88
   0  -6  -2  176.13    6.02
  -6   0  -2  178.08    6.23
   6   0   2  171.99    6.10
   0  -6   2  163.49    5.97
   6  -1  -2    8.57    1.21
  -6   1  -2    7.59    1.16
  -1  -6  -2    8.90    1.23
   1   6  -2    6.96    1.29
  -1  -6   2   10.77    1.85
   0   0  -3    0.07    0.14
   0   0   3    0.22    0.24
   1   0  -3  256.57    7.17
   1   0  -3  260.31    7.06
  -1   0  -3  264.26    7.41
   0   1  -3  252.72    7.34
  -1   0   3  258.81    7.40
   1   0   3  262.03    7.61
   0  -1   3  264.14    7.38
   0   1   3  263.05    7.63
   1   1  -3   24.70    1.35
  -1   1  -3   25.10    1.47
   1  -1  -3   25.41    1.34
   1   1  -3   25.25    1.35
  -1  -1  -3   23.50    1.35
   1   1   3   21.57    1.50
   1  -1   3   25.14    1.50
  -1   1   3   26.43    1.54
  -1   2  -3  306.22    8.81
   2   1  -3  309.40    8.35
  -2  -1  -3  313.31    8.71
   1  -2  -3  301.46    8.50
   2   1  -3  311.95    8.65
   1  -2   3  316.42    8.63
  -1   2   3  306.54    8.86
   2   1   3  311.12    9.00
   2   0  -3    0.08    0.22
  -2   0  -3    0.67    0.33
   0   2  -3    0.16    0.23
   0  -2  -3    0.04    0.19
   0   2   3    0.07    0.21
  -2   0   3   -0.04    0.15
   2   0   3   -0.07    0.25
  -2   1  -3  314.53    8.93
   1   2  -3  313.47    8.72
   2  -1  -3  313.69    8.72
   2  -1   3  293.72    8.86
  -1  -2   3  312.34    8.72
  -2   1   3  311.47    8.78
   1   2   3  328.27    9.14
  -2   2  -3    3.51    0.71
   2   2  -3    2.65    0.55
  -2  -2  -3    3.83    0.67
   2  -2  -3    3.70    0.70
  -2   2   3    2.66    0.64
   2   2   3    2.83    0.65
   2  -2   3    4.22    0.76
  -2  -2   3    3.22    0.66
  -3  -2  -3  117.13    4.26
   2  -3  -3  114.88    4.21
   3   2  -3  122.66    4.06
  -2   3  -3  124.18    4.48
  -3  -2   3  122.06    4.46
  -2   3   3  114.97    4.40
   3   2   3  126.91    4.60
  -3  -1  -3    4.35    0.77
   1  -3  -3    4.27    0.73
   3   1  -3    5.57    0.89
  -1   3  -3    4.15    0.79
   3   1   3    3.72    0.75
  -1   3   3    4.08    0.75
   3   0  -3  361.18   10.08
   0   3  -3  364.73   10.26
   0  -3  -3  345.35    9.97
  -3   0  -3  363.86   10.22
   0   3   3  367.30   10.41
   3   0   3  366.00   10.38
   3  -1  -3    5.98    0.94
   1   3  -3    4.42    0.81
  -3   1  -3    3.73    0.77
   3  -1   3    4.56    0.85
   1   3   3    5.14    0.90
  -1  -3   3    4.49    0.78
  -3   1   3    4.71    0.77
   3  -2  -3  122.91    4.35
   2   3  -3  121.50    4.22
  -3   2  -3  122.60    4.43
   3  -2   3  121.34    4.40
   2   3   3  115.01    4.48
  -2  -3   3  118.52    4.36
  -3   2   3  117.02    4.31
   3  -3  -3    0.79    0.40
  -3   3  -3    0.63    0.43
  -3  -3  -3    0.62    0.33
   3   3  -3    0.87    0.34
   3   3   3    0.72    0.37
   3  -3   3    1.36    0.48
  -3  -3   3    0.81    0.41
  -3   3   3    0.47    0.32
  -4  -3  -3  138.03    5.16
  -3   4  -3  144.10    6.89
   4   3  -3  148.46    4.98
   4   3   3  144.25    5.27
   2  -4  -3    6.49    0.99
  -2   4  -3    7.01    1.11
  -4  -2  -3    5.39    0.96
  -2   4   3    7.51    1.18
   4   2   3    6.48    1.02
  -4  -2   3    6.44    1.17
   1  -4  -3  147.90    5.22
  -4  -1  -3  166.24    5.52
   4   1  -3  166.23    5.55
  -1   4  -3  151.91    5.52
  -1   4   3  162.26    5.56
   4   1   3  150.92    5.55
   4   0  -3    0.13    0.29
   0   4  -3   -0.06    0.22
  -4   0  -3    0.48    0.35
   0   4   3    0.00    0.20
   4   0   3    0.23    0.30
   4  -1  -3  164.81    5.58
  -4   1  -3  170.28    5.71
   1   4  -3  157.01    5.47
  -1  -4   3  163.09    5.44
   1   4   3  152.78    5.63
   4  -1   3  157.14    5.64
  -4   2  -3    4.09    0.85
   2   4  -3    6.36    1.02
   4  -2  -3    4.67    0.87
   2   4   3    5.51    0.96
  -2  -4   3    6.42    1.07
   4  -2   3    3.30    0.78
  -4   2   3    5.65    0.92
   3   4  -3  130.75    5.28
   3   4   3  138.83    5.06
   4  -3   3  134.68    5.05
   1  -5  -3    2.51    0.68
   0   5   3   59.98    3.10
  -1  -5   3    0.64    0.31
   1   5   3    0.24    0.26
   0   0   4  333.54    9.75
  -1   0  -4    0.28    0.30
   0   1  -4    0.55    0.24
   1   0   4    0.39    0.28
   0   1   4    0.24    0.28
  -1   1  -4  189.76    6.13
   1  -1   4  186.60    6.15
  -1   1   4  189.85    6.38
   1   1   4  190.04    6.43
  -1   2  -4    6.04    1.04
   2   1   4    5.34    1.01
  -1   2   4    5.60    1.02
  -2  -1   4    5.31    0.85
  -2   0  -4   97.56    3.77
   0   2  -4   95.23    3.87
   2   0  -4   93.07    3.63
   2   0   4   98.57    4.04
   0   2   4   98.00    4.08
   2  -1  -4    4.30    0.78
   1   2  -4    4.13    0.78
  -2   1  -4    6.46    1.05
  -2   1   4    4.28    0.82
   2  -1   4    5.89    1.03
   1   2   4    3.65    0.81
   2  -2  -4  194.53    6.27
  -2   2   4  194.68    6.68
  -3  -1  -4  104.52    4.48
  -3   0  -4    0.10    0.25
   3   0  -4   -0.05    0.24
   0   0   0    0.00    0.00
;
_shelx_hkl_checksum     99619
_shelx_res_file
;
     P42mnm.res created by SHELXL-2014/7
TITL P42mnm in P4(2)/mnm
CELL 0.71073   4.49310   4.49310   2.91210  90.0000  90.0000  90.0000
ZERR    1.00   0.00200   0.00200   0.00130   0.0000   0.0000   0.0000
LATT  1
SYMM -X, -Y, Z
SYMM 0.5-Y, 0.5+X, 0.5+Z
SYMM 0.5+Y, 0.5-X, 0.5+Z
SYMM 0.5-X, 0.5+Y, 0.5-Z
SYMM 0.5+X, 0.5-Y, 0.5-Z
SYMM Y, X, -Z
SYMM -Y, -X, -Z
SFAC O TI GE
UNIT 4 0.86262 1.13738
TEMP 24.800
SIZE 0.066 0.075 0.083
ACTA
L.S. 20
BOND
CONF
FMAP 2
PLAN 5
EXYZ GE1 TI1
EADP GE1 TI1
WGHT    0.034700    0.021700
EXTI    0.576199
FVAR       0.75633   0.56869
GE1   3    0.000000    0.000000    0.000000    20.12500    0.00593    0.00593 =
         0.00289    0.00000    0.00000   -0.00019
TI1   2    0.000000    0.000000    0.000000   -20.12500    0.00593    0.00593 =
         0.00289    0.00000    0.00000   -0.00019
O1    1    0.305948    0.305948    0.000000    10.25000    0.00840    0.00840 =
         0.00645    0.00000    0.00000   -0.00141
HKLF 4
REM  P42mnm in P4(2)/mnm
REM R1 =  0.0178 for      76 Fo > 4sig(Fo)  and  0.0181 for all      77 data
REM     10 parameters refined using      0 restraints
END
WGHT      0.0347      0.0217
REM Highest difference peak  0.604,  deepest hole -0.927,  1-sigma level  0.187
Q1    1   0.1808  0.1808 -0.5000  10.25000  0.05    0.56
Q2    1   0.2564  0.1307  0.0000  10.50000  0.05    0.53
Q3    1   0.0000  0.5000  0.0000  10.25000  0.05    0.50
Q4    1   0.2561  0.4878  0.0000  10.50000  0.05    0.33
Q5    1   0.3362  0.3888  0.2411  11.00000  0.05    0.26
;
_shelx_res_checksum     63994
