# Supplementary material for: Ge0.57Ti0.43O2: a new high-pressure material with rutile-type crystal structure
Source: Acta Crystallogr E Crystallogr Commun. 2018 Jun 26;74(Pt 7):1010–2. doi: 10.1107/S2056989018008988 (PMC6038645; doi:10.1107/S2056989018008988)
Supplement: Supplementary file 2 [file e-74-01010-Isup2.hkl]

data_I                                                                          
_shelx_title ' P42mnm in P4(2)/mnm'                                             
_shelx_refln_list_code          4                                               
_shelx_F_calc_maximum       48.78                                               
_exptl_crystal_F_000        87.37                                               
_reflns_d_resolution_high  0.6479                                               
                                                                                
loop_                                                                           
 _space_group_symop_operation_xyz                                               
 'x, y, z'                                                                      
 '-x, -y, z'                                                                    
 '-y+1/2, x+1/2, z+1/2'                                                         
 'y+1/2, -x+1/2, z+1/2'                                                         
 '-x+1/2, y+1/2, -z+1/2'                                                        
 'x+1/2, -y+1/2, -z+1/2'                                                        
 'y, x, -z'                                                                     
 '-y, -x, -z'                                                                   
 '-x, -y, -z'                                                                   
 'x, y, -z'                                                                     
 'y-1/2, -x-1/2, -z-1/2'                                                        
 '-y-1/2, x-1/2, -z-1/2'                                                        
 'x-1/2, -y-1/2, z-1/2'                                                         
 '-x-1/2, y-1/2, z-1/2'                                                         
 '-y, -x, z'                                                                    
 'y, x, z'                                                                      
                                                                                
_cell_length_a     4.4931                                                       
_cell_length_b     4.4931                                                       
_cell_length_c     2.9121                                                       
_cell_angle_alpha  90.000                                                       
_cell_angle_beta   90.000                                                       
_cell_angle_gamma  90.000                                                       
                                                                                
_shelx_F_squared_multiplier     1.000                                           
                                                                                
loop_                                                                           
 _refln_index_h                                                                 
 _refln_index_k                                                                 
 _refln_index_l                                                                 
 _refln_F_squared_calc                                                          
 _refln_F_squared_meas                                                          
 _refln_F_squared_sigma                                                         
 _refln_observed_status                                                         
   1   1   0       2379.12       2174.12        28.53 o                         
   0   2   0        647.11        578.62         5.92 o                         
   1   2   0        128.31        140.01         1.23 o                         
   2   2   0       1850.16       1813.41        18.06 o                         
   1   3   0        806.63        770.35         5.63 o                         
   2   3   0         12.27         10.78         0.29 o                         
   3   3   0       1007.26       1011.01        13.00 o                         
   0   4   0        797.34        789.02         9.02 o                         
   1   4   0         68.64         65.85         0.83 o                         
   2   4   0        534.37        537.08         5.20 o                         
   3   4   0         11.99         11.80         0.55 o                         
   4   4   0        335.93        341.76         5.31 o                         
   1   5   0        533.88        530.31         6.09 o                         
   2   5   0          0.29          0.30         0.14 o                         
   3   5   0        169.38        166.95         2.58 o                         
   4   5   0          0.93          0.82         0.21 o                         
   0   6   0        392.15        414.05         9.08 o                         
   1   6   0         17.91         18.34         1.22 o                         
   2   6   0        193.73        194.66         3.30 o                         
   3   6   0          3.01          3.89         0.48 o                         
   0   1   1       1230.13       1243.05         9.16 o                         
   1   1   1        301.47        348.89         2.88 o                         
   1   2   1       1578.55       1591.47         9.13 o                         
   2   2   1         26.32         24.95         0.58 o                         
   0   3   1       1700.44       1685.68        12.50 o                         
   1   3   1         27.09         24.88         0.36 o                         
   2   3   1        438.06        442.63         2.80 o                         
   3   3   1          2.91          2.46         0.21 o                         
   1   4   1        576.49        594.30         3.91 o                         
   2   4   1         22.94         22.06         0.41 o                         
   3   4   1        457.83        460.18         3.57 o                         
   4   4   1         27.70         26.60         0.88 o                         
   0   5   1        198.22        195.23         2.57 o                         
   1   5   1          1.36          1.23         0.15 o                         
   2   5   1        535.61        553.73         4.25 o                         
   3   5   1          0.34          0.62         0.14 o                         
   4   5   1        209.21        205.80         2.25 o                         
   1   6   1        237.15        240.73         2.87 o                         
   2   6   1          7.00          6.92         0.46 o                         
   3   6   1        259.50        265.57         7.35 o                         
   0   0   2       2217.59       2353.93        48.94 o                         
   1   1   2       1078.61       1116.90         8.08 o                         
   0   2   2        457.93        462.40         3.77 o                         
   1   2   2         38.83         35.27         0.44 o                         
   2   2   2        991.97       1026.96         9.74 o                         
   1   3   2        508.50        520.31         3.41 o                         
   2   3   2          5.88          5.31         0.31 o                         
   3   3   2        656.67        669.13         6.58 o                         
   0   4   2        519.46        537.47         5.42 o                         
   1   4   2         38.06         38.36         0.64 o                         
   2   4   2        369.43        373.63         3.09 o                         
   3   4   2          7.97          7.89         0.36 o                         
   4   4   2        252.67        253.12         3.41 o                         
   1   5   2        383.60        390.30         3.17 o                         
   2   5   2          0.20          0.34         0.14 o                         
   3   5   2        130.35        123.49         1.73 o                         
   0   6   2        299.98        315.68         4.47 o                         
   1   6   2         13.51         14.48         0.71 o                         
   0   1   3        460.78        485.10         4.86 o                         
   1   1   3         43.14         43.47         0.88 o                         
   1   2   3        567.75        585.06         4.25 o                         
   2   2   3          6.71          5.84         0.41 o                         
   0   3   3        657.37        684.23         7.90 o                         
   1   3   3          7.99          7.97         0.39 o                         
   2   3   3        223.56        215.91         2.09 o                         
   3   3   3          1.24          1.33         0.23 o                         
   1   4   3        292.17        288.28         3.42 o                         
   2   4   3         10.53         10.14         0.48 o                         
   3   4   3        256.90        251.65         3.61 o                         
   0   5   3        116.25        106.23         5.49 o                         
   1   5   3          0.72          1.48         1.02 o                         
   0   0   4        571.87        622.23        18.19 o                         
   1   1   4        339.49        343.59         5.70 o                         
   0   2   4        178.06        171.98         3.09 o                         
   1   2   4          9.54          8.86         0.50 o                         
   2   2   4        358.02        353.82         8.31 o                         
   1   3   4        204.39        186.88         8.01 o                         
                                                                                
